# Supplementary material for: Cannabinoids as Antibacterial Agents: A Systematic and Critical Review of In Vitro Efficacy Against Streptococcus and Staphylococcus
Source: Antibiotics (Basel). 2024 Oct 30;13(11):1023. doi: 10.3390/antibiotics13111023 (PMC11591022; doi:10.3390/antibiotics13111023)
Supplement: Supplementary file 1 [file antibiotics-13-01023-s001.zip]

Archive with 1 entries (1 files):
- antibiotics-3239722-supplementary.pdf
